# Supplementary material for: Globular Aggregates Stemming from the Self-Assembly of an Amphiphilic N-Annulated Perylene Bisimide in Aqueous Media
Source: Nanomaterials (Basel). 2021 May 31;11(6):1457. doi: 10.3390/nano11061457 (PMC8228590; doi:10.3390/nano11061457)
Supplement: Supplementary file 1 [file nanomaterials-11-01457-s001.zip]

Archive with 1 entries (1 files):
- nanomaterials-1220570-supplementary.pdf
